# Supplementary material for: Artificial intelligence in breast cancer survival prediction: a comprehensive systematic review and meta-analysis
Source: Front Oncol. 2025 Jan 7;14:1420328. doi: 10.3389/fonc.2024.1420328 (PMC11747035; doi:10.3389/fonc.2024.1420328)
Supplement: Supplementary file 3 [file DataSheet1.csv]

Title	Authors	Year	Data Availability	Data Modality	No. Datasets	No. Samples	Dataset(s) Description	Train Datasets	No. Attributes	Important features	Augmentation	Feature Selection / Reduction	Classifier	Model Presentation	ML Generation	ML Paradigm	Method Description	Time Window	Validation Accuracy	Evaluation Metrics & Performance	Validation Method	Validation Strategy
Machine learning approaches for predicting 5-year breast cancer survival: A multicenter study	Q. T. N. Nguyen, et al.	2023	Private	Clinical	1	3914	Data from the Taipei Medical University Clinical Research Database, which contains electronic medical records from three affiliated hospitals in Taiwan	Single		cancer stage, tumor size, diagnosis age, surgery, and body mass index	No	SHAP	Logistic regression,LDA,LightGBM,Random Forests,XGBoost,AdaBoost,ANN,Ensemble	No Presentation	Hybrid	Supervised	aimed to develop prediction models for breast cancer patients based on demographic information, cancer characteristics, and other factors such as chronic diseases, long-term drugs, and laboratory exams. We also explored important prognostic factors of breast cancer using machine learning techniques.	5 - year	90	The highest AUC of 0.95 was observed with the artificial neural network model (accuracy, 0.90; sensitivity, 0.71; specificity, 0.73; PPV, 0.28; NPV, 0.94; and F1-score, 0.37).	Int & Ext	K-Fold CV
Prediction of Breast Cancer Survival by Machine Learning Methods: An Application of Multiple Imputation	H. Lotfnezhad Afshar, et al.	2023	Private	Clinical	1	856	Private dataset from Omid Treatment and Research Center, Iran between Jan 2006 and Dec 2012. Contains information from 856 women.	Single	15	Stage, Tumor size, Her2	No	NA	RIPPER,Decision Tree	No Presentation	Traditional	Supervised	The study uses multiple imputation to handle missing data in a breast cancer dataset. C5 and RIPPER algorithms are applied on the imputed and non-imputed datasets to predict survival and extract rules. The performance and extracted rules are compared.	5-year	84.42	Sensitivity: 92.21%, Specificity: 64%, Kappa statistic: 59.06%, AUC: 0.8369	Internal	NA
Predicting factors for survival of breast cancer patients using machine learning techniques	M. D. Ganggayah, et al.	2023	Private	Clinical	1	8066	Dataset from University Malaya Medical Centre, Kuala Lumpur, Malaysia. Contains 8066 patient records with 23 predictor variables and 1 dependent variable (survival status).	Single	23	cancer stage, tumor size, total lymph nodes removed, positive lymph nodes, primary treatment type, diagnosis method. (Variable selection using VSURF and randomForestExplainer packages.)	No	RF	Decision Tree,Random Forests,ANN,XGBoost,Logistic regression,SVM	Graph	Traditional	Supervised	The study evaluates performance of machine learning algorithms like decision tree, random forest, neural network, etc on a Malaysian breast cancer dataset to identify factors influencing survival rate. Advanced modelling is done using random forest. Variable selection is performed to identify most predictive features.	NA	82.7	RF / Accuracy, specificity, sensitivity, AUC, precision, matthews correlation coefficient.	Internal	Train/Test Split
Impact of Machine Learning With Multiparametric Magnetic Resonance Imaging of the Breast for Early Prediction of Response to Neoadjuvant Chemotherapy and Survival Outcomes in Breast Cancer Patients	A. Tahmassebi, et al.	2023	Private	Image,Clinical	1	38	Between 04/2008 and 04/2013, 38 patients (median age 46.5 years; range 25–70 years) who fulfilled the following inclusion criteria were enrolled	Single	9 + 23 for lesions	age; type and start date of systemic therapy; histologic type; tumor grade; receptor status; tumor proliferation rate (ki67), nodal status, date of progression (local recurrence, distant metastases) t	No	RFE	LDA,SVM,Logistic regression,SGD,Random Forests,AdaBoost,Decision Tree,XGBoost	No Presentation	Hybrid	Supervised	To apply machine learning to mpMRI, eight classifiers including linear support vector machine (SVM), linear discriminant analysis (LDA), logistic regression (LR), random forest (RF), stochastic gradient descent (SGD), decision tree, adaptive boosting (AdaBoost) and extreme gradient boosting (XGBoost) were employed to rank the features.	10 year		RCB class (AUC 0.86) and DSS (AUC 0.92) based on XGBoost and the prediction of RFS (AUC 0.83) with LR. The XGBoost classifier achieved the most stable performance with high accuracies compared with other classifiers.	Internal	K-Fold CV
Optimizing Survival Analysis of XGBoost for Ties to Predict Disease Progression of Breast Cancer	P. Liu, et al.	2023	Private	Clinical	1	6012	From Clinical Research Center for Breast (CRCB) in West China Hospital of Sichuan University.	Single	24	adjuvant hormonal therapy compliance, age at diagnosis, reimbursement rate, clinical or pathological lymph node stage, and adjuvant hormonal therapy. Feature importance was evaluated by the EXSA model.	No	MP4Ei	XGBoost	Formula	Modern	Supervised,Unsupervised	The authors propose an optimized XGBoost survival analysis method called EXSA by taking Efron approximation of partial likelihood function as learning objective. EXSA enhances XGBoost for ties in survival data.	over 10 years		C-index: 0.83454, 5-year AUC: 0.83851, 10-year AUC: 0.78155	Internal	Train/Test Split
Prediction of postoperative disease-free survival and brain metastasis for HER2-positive breast cancer patients treated with neoadjuvant chemotherapy plus trastuzumab using a machine learning algorithm	M. Takada, et al.	2023	Private	Clinical	1	776	Private multicenter retrospective cohort study dataset (JBCRG-C03) with 776 samples from HER2-positive breast cancer patients who received neoadjuvant chemotherapy plus trastuzumab between 2001 and 2010.	Single		pathological response after NAC (ypT and ypN stage), adjuvant therapy (hormonal therapy and radiation therapy).	No	NA	ADTree	Graph	Traditional	Supervised	Developed ADTree-based models to predict disease-free survival and brain metastasis events after neoadjuvant chemotherapy plus trastuzumab using baseline clinicopathological factors, pathological response, and adjuvant therapy.	5-year		AUC 0.785 for DFS model, AUC 0.871 for BM model.	Internal	Bootstrapping
Osteoporosis, fracture and survival: Application of machine learning in breast cancer prediction models	L. C. Ji, et al.	2023	Private	Clinical	2	420	The datasets used are private clinical datasets from Zhejiang Provincial People's Hospital and Second Affiliated Hospital of Soochow University. The Zhejiang dataset has 599 patients, with 114 having osteoporosis, 41 having fractures, and 151 dying during follow-up. The Soochow dataset has 150 patients, with 28 having osteoporosis, 12 having fractures, and 29 dying during follow-up. 420 patients …	Single	18	age, anti-estrogen therapy, molecular tumor type, glucocorticoid therapy, blood BALP level. (Important features identified through SHAP analysis)	No	NA	Decision Tree,Random Forests,MLP,XGBoost,Logistic regression,Naive Bayes	Graph	Hybrid	Supervised	The study develops and validates machine learning models to predict osteoporosis, fracture, and survival risks in breast cancer patients. XGBoost showed the best performance.	3, 5, and 8 years	92	Survival model: AUC: 0.96, precision: 0.92, recall: 0.92, F1: 0.92	Int & Ext	Train/Test Split
An Ensembled Framework for Human Breast Cancer Survivability Prediction Using Deep Learning	E. Mustafa, et al.	2022	Public	Clinical,Omics	1	1980	The METABRIC dataset comprises multi-dimensional data forms such as gene expression, copy number variation, and clinical information for breast cancer	Single	25+ omics(400+200)		No	mRmR	CNN,LSTM,DNN,Random Forests,Ensemble	Formula & Graph	Modern	Supervised,Unsupervised	an ensemble model for breast cancer survivability prediction (EBCSP) that utilizes multi-modal data and stacks the output of multiple neural networks. Specifically, we design a convolutional neural network (CNN) for clinical modalities, a deep neural network (DNN) for copy number variations (CNV), and a long short-term memory (LSTM) architecture for gene expression modalities to effectively handl…	5- year	98	1.0 sensitivity rate, 0.95 specificity, 0.98 precision, 0.99 F1-score, and 0.98 accuracy, AUC value of 0.97	Internal	K-Fold CV
Machine learning models in breast cancer survival prediction	M. Montazeri, et al.	2022	Private	Clinical	1	99	A dataset from the Cancer Registry Organization of Kerman Province, Iran.	Single	8	No. - Sex, Age, Morphology, Grade, Surgery, Radiotherapy, Chemotherapy, Living status.	No	NA	Naive Bayes,Random Forests,KNN,AdaBoost,SVM,RBF,MLP	Formula	Traditional	Supervised	The study evaluates 7 machine learning models - NB, RF, 1NN, AD, SVM, RBFN, MLP for breast cancer survival prediction using a clinical dataset of 900 patients. RF showed the best performance.	NA	96	Accuracy, Sensitivity, Specificity, Precision, ROC curve / 96%, 96%, 98%, 96%, 93% (TRF)	Internal	K-Fold CV
Prediction of survival and metastasis in breast cancer patients using machine learning classifiers	L. Tapak, et al.	2022	Private	Clinical	1	550	Dataset rom a retrospective cohort study in 2014 in Tehran. Registered with the Comprehensive Cancer Control Center associated with Shahid Beheshti University of Medical Sciences from 1998 to 2013.	Single	9	NA	No	NA	Random Forests,Naive Bayes,SVM,AdaBoost,Logistic regression,LDA,AdaBag	Formula	Traditional	Supervised	The study compared several machine learning classifiers including naive Bayes, random forest, SVM, etc. for predicting survival and metastasis in breast cancer patients using a dataset of 550 patients.	NA	93	Sensitivity, specificity, positive predictive value, negative predictive value, positive likelihood ratio, negative likelihood ratio, total accuracy. For survival: sensitivity up to 0.73, specificity up to 0.97, total accuracy up to 0.93. For metastasis: sensitivity up to 0.36, specificity up to 0.98, total accuracy up to 0.86.	Internal	K-Fold CV
Deep Learning-Based Prediction Model for Breast Cancer Recurrence Using Adjuvant Breast Cancer Cohort in Tertiary Cancer Center Registry	Kim, J. Y, et al.	2022	Private	Clinical,Image	1	13117	adjuvant BC registry at Samsung Medical Center between January 2000 and December 2016.	Single	32	pathologic T stage, pathologic N stage, subtypes according to ER/PR and HER2 status, EGFR status, and CK5/6	No	Backward Elimination	RNN	No Presentation	Modern	Supervised	The initial data set contained 325 clinical data elements: baseline characteristics with demographics, clinical and pathologic information, and follow-up clinical information including laboratory and imaging data during surveillance. Weibull Time To Event Recurrent Neural Network (WTTE-RNN) by Martinsson was implemented for machine learning. We searched for the optimal window size as time-stamped…	1-year	91	The C-index eventually reached 0.92 for the training data set and 0.89 for the validation and test data sets. The AUC value was 0.90 at the 2-year point, 0.91 at the 5-year point, and 0.91 at the 7-year point.	Internal	Train/Test Split
Survival Prediction of Patients with Breast Cancer: Comparisons of Decision Tree and Logistic Regression Analysis	S. Momenyan, et al.	2022	Private	Clinical	1	438	The dataset from cancer research center in Shahid Beheshti University of Medical Sciences,Tehran, Iran, contains data for 438 patients with breast cancer who were visited and treated during 1992 to 2012 and followed up until October 2014.	Single	13	Age at diagnosis, histologic grade, axillary lymph node status, type of surgery	No	NA	Logistic regression,Decision Tree	No Presentation	Traditional	Supervised	The study compares decision tree methods (CART, CHAID, QUEST, C5.0) and logistic regression for predicting survival in breast cancer patients. Decision trees recursively split patients based on clinical features.	Up to 17 years	86.4	Sensitivity 50.6%, Specificity 92.2%, PPV 57.5%, NPV 90.05%, AUC 0.83	Internal	K-Fold CV
Breast Cancer Surgery 10-Year Survival Prediction by Machine Learning: A Large Prospective Cohort Study	S. J. Lou, et al.	2022	Private	Clinical	1	1178	documentation of breast cancer surgery received at one of three medical centers located in southern Taiwan in the period from June 2007, to June 2010.	Single	16	16 independent + 6 dependent	No	VSR	DNN,SVM,KNN,Naive Bayes	No Presentation	Modern	Supervised	a deep neural network (DNN), K nearest neighbor (KNN), support vector machine (SVM), naive Bayes classifier (NBC) and Cox regression (COX), and to optimize the weighting of significant predictors.	10 - year	97.89	sensitivity, specificity, positive predictive value (PPV), negative predictive value (NPV), accuracy, and area under the receiver operating characteristics (AUROC) curve : sensitivity (97.18%), specificity (98.12%), PPV (94.52%), NPV (99.05%), prediction accuracy (97.89%), and AUROC (99.70%)	Internal	Train/Test Split
The impact of chemotherapy and survival prediction by machine learning in early Elderly Triple Negative Breast Cancer (eTNBC): a population based study from the SEER database	K. Y. Huang, et al.	2022	Public	Clinical	1	4,696	SEER Database who were 70 years or older, diagnosed with primary early TNBC(larger than 5 mm), from 2010 to 2016.	Single	10	age, race, marital status, grade, AJCC stage, tumor status, nodal status, surgery approach and radiation status	No	LightGBM	XGBoost,KNN,Random Forests,SVM,Decision Tree,CatBoost,GBM,ANN,LightGBM	No Presentation	Hybrid	Supervised	The propensity-score matched method was utilized to reduce covariable imbalance. Univariable and multivariable analyses were used to compare breast cancer-specific survival(BCSS) and overall survival(OS). Nine models were developed by machine learning to predict the 5-year OS and BCSS	5- year	85.1	For predicting the 5-year BCSS, LightGBM achieved 0.882 accuracy, 0.887 precision, 0.991 sensitivity, 0.936 F1 score and 0.75 AUC. For 5-year OS, the parameters were 0.851, 0.859, 0.983,0.916 and 0.81 for accuracy, precision, sensitivity, F1 score and AUC, respectively	Internal	K-Fold CV
A Comparison of Artificial Neural Network and Decision Trees with Logistic Regression as Classification Models for Breast Cancer Survival	V. R. Mudunuru; L. A. Skrzypek	2022	Public	Clinical	1	47167	SEER. Surveillance, Epidemiology and End Results (SEER)	Single	5	patient’s age, size of tumor, stage of cancer, treatment administered, and the duration	No	Other	ANN,Logistic regression,Decision Tree	Graph	Traditional	Supervised	. The main aim of this paper is to develop models of logistic regression, Artificial Neural Networks, and Decision trees using the same input and output variables and to compare their success in predicting breast cancer survival in woman.	NA	82.6	accuracy(82.6), sensitivity (88.2%) and specificity (80.4) , ROC values(87.6%)	Internal	Train/Test Split
Machine Learning Algorithms for Prediction of Survival Curves in Breast Cancer Patients	R. S. A. Maabreh, et al.	2021	Mix	Clinical,Omics	2	874/648	The Baghdad Teaching Hospital (Iraq) and The Cancer Genome Atlas.	Single	12+8	Age ,Lymph nodes affected, Lymph nodes extracted, Tumor size, Ki67	No	k-means	XGBoost,GBM,Random Forests,DNN,K-Means,Cox,Kaplan-Meier	No Presentation	Hybrid	Supervised,Unsupervised	The method uses statistical techniques like Cox proportional hazards model and Kaplan-Meier estimator along with machine learning algorithms like clustering, random forest, gradient boosting, and deep learning to predict survival curves and find optimal treatments for breast cancer patients.	26/13 years	93.1	our validation results for the Hospital set find a maximum AUC of 0.974 (with a 0.003 standard error) with DL for the set Hospital and 0.962 (with a standard error of 0.005) with XGBoost for the TCGA set.	Internal	K-Fold CV
Predicting breast cancer survivability based on machine learning and features selection algorithms: a comparative study	S. A. El Rahman	2021	Public	Clinical	4	2425	Wisconsin breast cancer (WBC), Wisconsin Diagnosis Breast Cancer (WDBC), Wisconsin Prognosis Breast Cancer (WPBC), and Mammographic Mass Dataset (MM-Dataset). All public datasets from UCI Machine Learning Repository. WBC has 699 instances with 11 attributes and 2 classes. WDBC has 569 instances with 32 attributes and 2 classes. WPBC has 198 instances with 34 attributes and 2 classes. MM-Dataset h…	Multi	11/32/34/6	NA	No	PCA,Optimization Algo,RFE,COR	Decision Tree,Random Forests,Logistic regression,KNN,SVM,Naive Bayes,ANN	Graph	Traditional	Supervised,Unsupervised	Comparative study of machine learning classifiers for breast cancer prediction using four public datasets.	NA	99.04	RBF-SVM / Accuracy, precision, sensitivity, specificity, kappa.	Internal	K-Fold CV
Performance Analysis of XGBoost Ensemble Methods for Survivability with the Classification of Breast Cancer	T. R. Mahesh, et al.	2021	Public	Clinical	2	569	Wisconsin Breast Cancer dataset for training and the UCI ML Repository for validation.	Single	9	NA	No	NA	Naive Bayes,Decision Tree,Random Forests,XGBoost,Reduced Error Pruning Tree	Formula & Graph	Hybrid	Supervised	The XGBoost ensemble method is proposed using Naive Bayes and Decision Trees as base classifiers for breast cancer classification. SMOTE is used for handling class imbalance.	NA	98.2	Accuracy, Time Taken to Build Model, F1 Score, Mean Absolute Error, Root Mean Squared Error, Relative Absolute Error, Root Relative Squared Error. Results: 81.55%, 18.32 sec, 0.81, 0.44, 0.56, 67.79, 92.62 for XGBoost-NB. 96.5%, 30.01 sec, 0.95, 0.17, 0.34, 57.78, 96.23 for XGBoost-AltDT. 98.2%, 10.34 sec, 0.98, 0.12, 0.27, 35.87, 65.47 for XGBoost-RF. 82.25%, 60.25 sec, 0.83, 0.22, 0.35, 45.19, …	Int & Ext	Train/Test Split
A One-Dimensional Probabilistic Convolutional Neural Network for Prediction of Breast Cancer Survivability	M. Salehi, et al.	2021	Public	Clinical	1	50000	SEER database. It is a public dataset. It contains 50,000 breast cancer cases including 35 features.	Single	35	NA	No	CNN	CNN	Formula & Graph	Modern	Supervised	The proposed method employs a 1D convolutional neural network to predict breast cancer survivability. Probability of survivability is calculated using an extra layer.	5-year	85.84	Sensitivity: 80.48%, Specificity: 90.37%, F1-Score: 83.89%	Internal	K-Fold CV
Time-related survival prediction in molecular subtypes of breast cancer using time-to-event deep-learning-based models	S. Z. Shahraki, et al.	2021	Private	Clinical	1	3580	Private dataset of 3580 patients diagnosed with invasive breast cancer from 1991 to 2021 in the Cancer Research Center affiliated with Shahid Beheshti University of Medical Science, Iran.	Single	18	Tumor stage, age at diagnosis, lymph node status, lymph vascular invasion. Feature importance was performed using random forest algorithm.	No	RF	DNN	No Presentation	Modern	Supervised	Compared time-to-event deep learning models to predict breast cancer survival probabilities in molecular subtypes over 30 year follow-up. Nnet-survival was best performing model.	30 years		C-index, IBS. Nnet-survival: C-index=0.77, IBS=0.13 using all variables.	Internal	K-Fold CV
Application of machine learning models for survival prognosis in breast cancer studies	I. Mihaylov, et al.	2021	Mix	Omics,Clinical	2	498/2000	Two datasets from breast cancer studies are used in the discussed study. The first dataset contains profiles of 498 patients as well as corresponding clinical information. from Atlas—TCGA portal https://cancergenome.nih.gov/	Multi	9	tumor size - stage - age (7 clinical feature + 2 omics)	No	Other	Decision Tree,SVM,KNN,Kernel Ridge regression,MLP,Polynomial Regression,Lasso Regression	Graph	Traditional	Supervised	Two datasets from corresponding breast cancer studies are united by applying a data integration approach based on horizontal and vertical integration by using proper document-oriented and graph databases which show good performance and no data losses.	NA		Explained Variance- Negative Mean Absolute Error- Negative Median Absolute Error	Internal	K-Fold CV
Artificial intelligence-based digital scores of stromal tumour-infiltrating lymphocytes and tumour-associated stroma predict disease-specific survival in triple-negative breast cancer	R. Albusayli, et al.	2021	Mix	Clinical,Omics,Image	2	429	The two cohorts are denoted as the AUBC (Australian Breast Cancer) cohort (n = 318) and the TCGA (The Cancer Genome Atlas) cohort (n = 111)	Single	7 clinical	Age (months), Laterality, Primary histological diagnosis, Tumour stage , Grade , Stage,Axillary lymph nodes positive	No	NA	CNN,SVM	Graph	Hybrid	Supervised	We compiled quantitative tissue descriptors concerning the spatial relationship of tumour with stroma and lymphocytes from digitised images of routine H&E sections of TNBC. When cross-validated in two independent heldout datasets, our features successfully predicted risk independent of routine clinical variables with machine learning survival models	10 year		CINDEX : 0.76	Int & Ext	K-Fold CV
Machine Learning With K-Means Dimensional Reduction for Predicting Survival Outcomes in Patients With Breast Cancer	M. Zhao, et al.	2020	Public	Clinical,Omics	1	1874	Molecular Taxonomy of Breast Cancer International Consortium (METABRIC), Prospective cohort study of 2509 adult female participants with breast cancer, 1874 patients included in analysis after excluding those with incomplete data.	Single	27	NPI, age, tumor stage and size, ER/PR/HER2 status, breast surgery status. (18 clinicopathological features and 1 genomic feature)	No	k-means	GraBoost,Random Forests,SVM,ANN	Graph	Traditional	Supervised,Unsupervised	The study applied four nonlinear machine learning models - Gradient Boosting, Random Forest, SVM, and ANN - on clinical and genomic data from 1874 breast cancer patients to predict 5-year survival. Dimensionality reduction via K-means clustering was used on gene expression data.	5-year	72	ROC: 0.67, Accuracy: 0.72	Internal	K-Fold CV
A Hybrid Deep Learning Framework with Decision-Level Fusion for Breast Cancer Survival Prediction	N. A. Othman, et al.	2019	Public	Clinical,Omics	1	1980	METABRIC	Single	25/400/200	age at diagnosis, tumor size, tumor stage, lymph_nodes_examined_positive, neoplasm_histologic_grade, histological type, er_status, HER2_SNP6_state, type of treatment the patient received, status and time	No	CNN	LSTM,Gated Recurrent Unit (GRU)	Formula & Graph	Hybrid	Supervised	a hybrid deep learning model that enables decision making based on data from multiple data sources is proposed and used with two different classifiers.	10- year	98	AUC ACC PR SN MCC : 98.2 98.0 99.0 99.2 93.6	Internal	K-Fold CV
Developing a Novel Machine Learning-Based Classification Scheme for Predicting SPCs in Breast Cancer Survivors	C. C. Chang; S. H. Chen	2019	Private	Clinical	1	2,964	patients diagnosed with breast cancer in three hospitals between 2010 and 2016 were included in the study. The study population involved 185 SPC cases with breast cancer	Single	23	age, sequence of radiotherapy and surgery, surgical margins of the primary site, human epidermal growth factor, high-dose clinical target volume, and estrogen receptors	No	PCA	XGBoost,Ensemble	Graph	Hybrid	Supervised,Unsupervised	predicting the risk factors of SPCs in breast cancer survivors. The proposed scheme was based on the XGBoost classifier with the following four comparable strategies: transformation, resampling, clustering, and ensemble learning, to improve the training balanced accuracy. Results suggested that the best prediction accuracy for an empirical case is the XGBoost associated with the strategies of res…	NA	94.32	Accuracy: 0.9432 Sensitivity: 0.9990 Specificity: 0.0000 Balanced accuracy: 0.4995	Internal	K-Fold CV
Machine Learning and Deep Learning Approaches in Breast Cancer Survival Prediction Using Clinical Data	E. Y. Kalafi, et al.	2019	Private	Clinical	1	4,902	The University Malaya Medical Centre Breast Cancer Registry (UMMCBCR) consists of 8,066 patients’ records for the years 1993–2017.	Single	23	The five most important factors in survivability prediction are tumour size, stage, age, total axillary lymph node removed, and number of positive lymph nodes.	No	RF	MLP,SVM,Random Forests,Decision Tree	Graph	Traditional	Supervised	we used a deep learning method, multilayer perception neural network, for analysing clinical data to predict breast cancer survivability at the University Malaya Medical Centre (UMMC). We also compared our deep learning prediction outcome with machine learning techniques such as SVM, RF and DT on the same dataset and parameters.	24 years	88.2	Sensitivity 0.960, Specificity 0.830, Precision 0.792,Negative Predictive Value 0.968, False Positive Rate 0.170 , False Discovery Rate 0.208,False Negative Rate 0.040,Accuracy 0.882, F1 Score 0.868 ,Matthews Correlation Coefficient 0.775	Internal	K-Fold CV
Deep learning prediction of pathological complete response, residual cancer burden, and progression-free survival in breast cancer patients	H. Dammu, et al.	2019	Public	Clinical,Image	1	155	https://www.cancerimagingarchive.net	Single	7 + image	(age, race), estrogen receptor status (ER), progesterone receptor status (PR), human epidermal growth factor receptor 2 (HER2) status, 3-level hormonal receptor (HR)/HER2 category, and Ki-67	No	NO	CNN	Graph	Modern	Supervised	Three (“Integrated”, “Stack” and “Concatenation”) CNN were evaluated using receiver-operating characteristics and mean absolute errors. The Integrated approach outperformed the “Stack” or “Concatenation” CNN	5 - year	81	t pathological complete response (PCR) prediction yielded an accuracy of 0.81±0.03 and AUC of 0.83±0.03; residual cancer burden (RCB) prediction yielded an accuracy of 0.80±0.02 and Cohen’s κ of 0.73±0.03; progression-free survival (PFS)prediction yielded a mean absolute error of 24.6±0.7 months (survival ranged from 6.6 to 127.5 months	Internal	K-Fold CV
Explainable machine learning can outperform Cox regression predictions and provide insights in breast cancer survival	A. Moncada-Torres, et al.	2019	Private	Clinical	1	36,658	Netherlands Cancer Registry (NCR). Te NCR is a nationwide population-based registry including all between 2005 and 2008	Single	9	Age at diagnosis (years), Ratio between positive and removed lymph nodes, No. of removed lymph nodes, Tumor size [mm], Pathological tumor stage,Tumor grade, Tumor morphology,No. of positive lymph nodes, Receptor status	No	SHAP	SVM,XGBoost,Random Forests	No Presentation	Hybrid	Supervised	compare the performance of CPH with ML techniques (Random Survival Forests, Survival Support Vector Machines, and Extreme Gradient Boosting [XGB]) in predicting survival using the c-index. We demonstrated that in our dataset, ML-based models can perform at least as good as the classical CPH regression (c-index∼ 0.63), and in the case of XGB even better (c-index∼ 0.73). Furthermore, we used Shaple…	10- year		(c-index∼ 0.73)	Internal	K-Fold CV
Multi-modal advanced deep learning architectures for breast cancer survival prediction	N. Arya; S. Saha	2018	Public	Clinical,Omics	2	1980	METABRIC dataset with 1980 patients, for training. TCGA-BRCA dataset with 1080 patients, for validation.	Single	25/400/200	70 gene signatures responsible for breast cancer.	No	mRmR	CNN,Random Forests	Formula & Graph	Hybrid	Supervised,Unsupervised	Proposed a deep learning model using sigmoid gated attention CNNs to extract features from multi-modal data followed by random forest classifier for survival prediction.	5-year	91.2	AUC: 0.95, Accuracy: 91.2%, Sensitivity: 79.8%, Specificity: 95%, Precision: 84.1%, MCC: 0.762	External	K-Fold CV
A Comparative Analysis of Deep Learning Approaches for Predicting Breast Cancer Survivability	S. Gupta; M. K. Gupta	2018	Public	Clinical	1	163,413	SEER. The data sets, which span the years 1973 to 2014	Single	17	Marital status, Race/ethnicity ,Age , Sequence number, Primary site , Histologic type ,Behavior code ,Grade , Diagnostic confirmation , CS Tumor size ,CS Extension , CS_Lymph_nodes , Regional_nodes (Positive) , Regional_nodes (Examined) , Reason_for_no_surgery , SEER_historic_stage , First_malignant_primary_indicator	No	Other	CNN,ANN,Other	Formula & Graph	Hybrid	Unsupervised,Supervised	This paper examines the accuracy of artifcial neural networks, Restricted Boltzmann Machine, Deep Autoencoders, and Convolutional Neural Networks (CNN) for post-operative survival analysis of breast cancer patients.	5- year	96.8	MCC score: 0.993, Specifcity: 0.98, Sensitivity: 0.946, F1 Score: 0.962, AUC:0.968 , Accuracy: 0.968	Internal	K-Fold CV
Artificial intelligence for predicting five-year survival in stage IV metastatic breast cancer patients: A focus on sarcopenia and other host factors	W. Jang, et al.	2018	Private	Clinical	1	210	breast cancer registry at Dongnam Institute of Radiology and Medical Sciences (DIRMS) between 2010 and 2020	Single	11	age, BMI, muscle mass, anticancer chemotherapy, radiation therapy, SMA, H-SMA, H2-SMA, W-SMA, hypertension, and diabetes mellitus	No	XGBoost	DNN	Formula & Graph	Hybrid	Supervised	The 4-layer DNN comprised an input layer, two FC layers as hidden layers, and an output layer. Subsequently, proposed a 4-layer deep neural network, which considered the top 10 ranked features.	5 - year	78.57	sensitivity (75.00%), specificity (78.94%), accuracy (78.57%), balanced accuracy (76.97%), and an area under receiver operating characteristics of 0.90	Internal	K-Fold CV
Development and Validation of a New Multiparametric Random Survival Forest Predictive Model for Breast Cancer Recurrence with a Potential Benefit to Individual Outcomes	H. Li, et al.	2016	Private	Clinical	2	774	clinical data of BC patients treated at the Third Affiliated Hospital of Sun Yat-sen University and Liuzhou Women and Children’s Medical Center from January 2013 to December 2020.	Single	14	pathological (TNM) stage, gamma-glutamyl transpeptidase (GGT), total cholesterol (CHOL), Ki-67, lymphocyte count, low-density lipoprotein (LDL), age, apolipoprotein B (ApoB), high-density lipoprotein (HDL), serum globulin (GLB), neutrophil count to lymphocyte count ratio (NLR), alanine aminotransferase (ALT), triglyceride (TRIG), and serum albumin to serum GLB (A/G) ratio data	No	RF	Random Forests	No Presentation	Traditional	Supervised	Random forestrecursive feature elimination (run by R caret package) was used to determine the best variable set, and the random survival forest method was used to develop a predictive model for BC recurrence	7 year	87.9	C-indexes were 0.997 and 0.936 for the training and validation sets, respectively and Based on the RSF-based scores, the AUROC was 0.961 (95% CI, 0.926–0.996), with a sensitivity of 100% and specificity of 87.9% for validation set, and Based on RSF scores, the area under the ROC curve (AUROC) was 0.994 (95% CI, 0.9848–1.0), with a sensitivity of 97.9%, specificity of 98.4%, and an optimal cut-off…	External	K-Fold CV
